# Supplementary material for: A three-dimensional ParF meshwork assembles through the nucleoid to mediate plasmid segregation
Source: Nucleic Acids Res. 2016 Dec 29;45(6):3158–71. doi: 10.1093/nar/gkw1302 (PMC5389482; doi:10.1093/nar/gkw1302)
Supplement: Supplementary Data [file gkw1302_Supp.zip]

Archive with 7 entries (7 files):
- nar-02253-m-2016-File012.docx
- nar-02253-m-2016-File013.avi
- nar-02253-m-2016-File014.avi
- nar-02253-m-2016-File015.avi
- nar-02253-m-2016-File016.avi
- nar-02253-m-2016-File017.avi
- nar-02253-m-2016-File018.mov
